# Supplementary material for: Characterization of the NiRAN domain from RNA-dependent RNA polymerase provides insights into a potential therapeutic target against SARS-CoV-2
Source: PLoS Comput Biol. 2021 Sep 13;17(9):e1009384. doi: 10.1371/journal.pcbi.1009384 (PMC8478224; doi:10.1371/journal.pcbi.1009384)
Supplement: S1 Table — (XLSX) [file pcbi.1009384.s009.xlsx]

## Sheet: S1_Table
No.	Hit	Prob	E-value	P-value	Score	SS	Query HMM	Template HMM
	(PDB)
1	6NUR	100	4.2e-72	8.4e-77	552.9	19.6	1-190	62-251
2	7BTF	100	6e-69	1.2e-73	528.8	20.6	1-190	60-249
3	4YJR	86.2	5.7	0.00011	32.1	7.9	4-161	38-160
4	2H34	86.2	7.4	0.00015	32.8	8.9	8-161	59-179
5	6INY	82.7	2.6	5.1e-05	40	5.1	117-161	217-262
6	6EAC	82.7	2.2	4.3e-05	40.6	4.7	117-161	220-265
7	5GZ9	81.4	29	0.00057	29.5	10.6	8-172	57-195
8	5DRB	81.1	11	0.00021	30.8	7.6	8-161	52-178
9	6BXI	81.1	13	0.00026	32.1	8.5	8-161	31-151
10	5NXD	79.1	18	0.00036	30.3	8.6	9-161	28-144
11	6TU9	77.8	32	0.00063	29	9.7	4-161	44-183
12	6FEX	76.9	36	0.00072	28.8	9.8	8-161	57-188
13	3M2W	74.7	30	0.00059	28.7	8.6	8-161	43-165
14	6CQE	74.5	42	0.00083	27.4	9.3	9-161	42-158
15	4BTF	74.5	24	0.00048	31.2	8.4	4-161	214-343
