# Supplementary material for: Characterization of the NiRAN domain from RNA-dependent RNA polymerase provides insights into a potential therapeutic target against SARS-CoV-2
Source: PLoS Comput Biol. 2021 Sep 13;17(9):e1009384. doi: 10.1371/journal.pcbi.1009384 (PMC8478224; doi:10.1371/journal.pcbi.1009384)
Supplement: S2 Table — (XLSX) [file pcbi.1009384.s010.xlsx]

## Sheet: S2_Table
No.	Score	Ungap_	Pval_	Pval_	Query_Start_End	Target_Start-end	HIT
		score	Query	Target			(PDB)
1	57.323	43.106	1.64e-09	1.76e-112	1-181	1-192	3H93
2	56.25	47.533	7e-09	5.15e-112	1-189	1-214	3BWY
3	55.739	46.048	1.35e-08	8.59e-112	3-190	1-223	1G7S
4	55.713	49.929	1.39e-08	8.82e-112	6-188	1-185	1GBS
5	54.632	48.73	5.18e-08	2.6e-111	15-188	1-181	3MGW
6	54.567	47.204	5.59e-08	2.77e-111	1-186	1-189	1U6M
7	53.917	44.721	1.17e-07	5.31e-111	18-173	1-154	1DCQ
8	53.779	41.717	1.37e-07	6.1e-111	1-190	1-209	2FR1
9	53.32	44.212	2.26e-07	9.65e-111	1-188	1-198	3C3P
10	53.242	47.062	2.46e-07	1.04e-110	14-189	1-177	1EB6
11	53.233	44.408	2.48e-07	1.05e-110	2-190	1-247	2YVL
12	53.06	45.677	2.98e-07	1.25e-110	21-189	1-157	3TWR
13	52.739	43.585	4.17e-07	1.73e-110	1-190	1-225	3C3Y
14	52.364	45.722	6.12e-07	2.51e-110	31-187	1-187	2CVB
15	52.343	44.148	6.25e-07	2.56e-110	1-190	1-230	1G8S
