# Supplementary material for: Characterization of the NiRAN domain from RNA-dependent RNA polymerase provides insights into a potential therapeutic target against SARS-CoV-2
Source: PLoS Comput Biol. 2021 Sep 13;17(9):e1009384. doi: 10.1371/journal.pcbi.1009384 (PMC8478224; doi:10.1371/journal.pcbi.1009384)
Supplement: S3 Table — (XLSX) [file pcbi.1009384.s011.xlsx]

## Sheet: S3_Table
No.		PubChem ID	Docking Score	Binding Energy- MMGBSA	H-bond
	Name		(kcal/Mol)	(∆G bind- kcal/Mol)	Interactions
					Asp36, Asp218 and Asp221
1	Sunitinib	5329102	-3.5	-28.07
2	Sorafenib	216239	-3.06	-36.06	Asp36
3	SU6656	5312137	-2.61	-25.07	Lys73
