# Supplementary material for: Characterization of the NiRAN domain from RNA-dependent RNA polymerase provides insights into a potential therapeutic target against SARS-CoV-2
Source: PLoS Comput Biol. 2021 Sep 13;17(9):e1009384. doi: 10.1371/journal.pcbi.1009384 (PMC8478224; doi:10.1371/journal.pcbi.1009384)
Supplement: S4 Table — (XLSX) [file pcbi.1009384.s012.xlsx]

## Sheet: S4_Table
	NAME	PUBCHEM ID	PDB ID(s)
1	Nootkatin	238797
2	NSC 282885	323364
3	Manicol	5351306	3QLH
4	2,4,6-Trimethyl-7-oxocyclohepta-1,3,5-trien-1-YL 4-chlorobenzoate	873418
5	7-Oxocyclohepta-1,3,5-trien-1-yl 4-methylbenzenesulfonate	562886
6	NSC 79555	254856
7	Labotest72543251	14027158
8	N-Hydroxy-1,8-naphthalimide	82263
9	(9-(4-Ethoxyphenyl)-2,6,7-trihydroxy-xanthen-3-one)	2931798
10	9-(4'-Dimethylaminophenyl)-2,6,7-trihydroxyfluorone Sulfate Hydrate	90475469
11	9-METHYL-2,3,7-TRIHYDROXY-6-FLUORONE	72721
12	Asinex BAS0223612
13	Elvitegravir	5277135	3L2U, 3L2W
14	Raltegravir	54671008	4MDA, 4MDB, 3L2V, 3OYA
15	7-Chloro-1-cyclopropyl-6-fluoro-1,4-dihydro-4-oxoquinoline-3-carboxylic acid	483180
16	Ethyl 5-({[(5-benzyl-1,3,4-oxadiazol-2-yl)thio]acetyl}amino)-4-cyano-3-methyl-2-thiophenecarboxylate	2222655
17	Ethyl 4-cyano-3-methyl-5-{[(4H-1,2,4-triazol-3-ylthio)acetyl]amino}-2-thiophenecarboxylate	2193853
18	Ethyl 5-[[2-[[5-(4-chlorophenyl)-1,3,4-oxadiazol-2-yl]sulfanyl]acetyl]amino]-4-cyano-3-methylthiophene-2-carboxylate	2224333
19	Ethyl 4-cyano-3-methyl-5-({[(4-methyl-2-pyrimidinyl)thio]acetyl}amino)-2-thiophenecarboxylate	2198264
20	Nordihydroguaiaretic acid	4534	4PWJ
21	5,6-Dimethyl-2-(4-nitrophenyl)thieno[2,3-d]pyrimidin-4(3H)-one	5345286
22	Acyclovir	135398513	3KD1, 3KD5, 1VZV, 1PWY, 5I3C
23	Ribavirin 5’-triphosphate	122108	1R6A, 2E9R
24	(Z)-3-Amino-5-(4-chlorobenzylidene)-2-thioxothiazolidin-4-one	1379483
25	MADTP	23673624
26	Sinefungin	65482	5YNB, 5YNN, 5YNP, 5MRK, 4R8S
27	NSC 293161	325174
28	NSC 23217	3246089
29	F3043-0013	16644047
30	NSC 125910	277277
31	NSC 371880	340799
32	NSC 372295	3246679
33	F0922-0796	16193614
34	3-Deazaneplanocin	73087
35	EGCG	65064	4AWM
36	(5Z)-2-[2-(2-oxoindol-3-yl)hydrazinyl]-5-(2-oxo-1H-indol-3-ylidene)-1,3-thiazol-4-one	1554535
37	Flutimide	6443207	1WL8
38	m7GTP	135659024	6QHG, 6EVK, 5FMM, 5EFA, 4NCE, 4EQK
39	VX-787	126970300	5WL0, 6EUV, 4P1U
40	[4-(Aminomethyl)phenyl]methanesulfonamide	9167228
41	9-(4-Hydroxybutyl)-N2-phenylguanine	135415618
42	1-Hydroxy-2(1H)-quinolinone	264295
43	2,4,6-Trimethyl-7-oxocyclohepta-1,3,5-trien-1-YL 4-chlorobenzoate
44	2-Hydroxyisoquinoline-1,3(2H,4H)-dione	514100
45	Ciclopirox	2749	6J10
46	7-Oxocyclohepta-1,3,5-trien-1-YL benzoate	767419
47	beta-Thujaplicinol	72605	3IG1, 3V1R, 5C2F
48	1,6-Dibenzyl-5-ethyl-3-hydroxy-pyrimidine-2,4-dione	52936423
49	6-(3,5-Dimethylbenzoyl)-1-(ethoxymethyl)-5-ethyl-3-hydroxy-pyrimidine-2,4-dione	52918273
50	5-Benzyl-6-ethyl-1-[(4-fluorophenyl)methoxymethyl]-3-hydroxy-pyrimidine-2,4-dione	52936326
51	6-Benzyl-5-ethyl-1-[(4-fluorophenyl)methyl]-3-hydroxy-pyrimidine-2,4-dione	52936424
52	6-(3,5-Dimethylbenzoyl)-5-ethyl-1-[2-(4-fluorophenyl)ethoxymethyl]-3-hydroxy-pyrimidine-2,4-dione	54587147
53	1-(Ethylamino)-3-hydroxypyrimidine-2,4-dione	68725888
54	5-Benzyl-1-(ethoxymethyl)-6-ethyl-3-hydroxypyrimidine-2,4-dione	56959484
55	6-(3,5-Dimethylphenoxy)-1-(ethoxymethyl)-5-ethyl-3-hydroxypyrimidine-2,4-dione	56959332
56	6-Ethyl-1-[(4-fluorophenyl)methoxymethyl]-5-[(4-fluorophenyl)methyl]-3-hydroxypyrimidine-2,4-dione	56959779
57	6-(3,5-Dimethylphenoxy)-5-ethyl-1-[(4-fluorophenyl)methoxymethyl]-3-hydroxypyrimidine-2,4-dione	56959481
58	1-[(2R,3R,4S,5R)-3,4-Dihydroxy-5-(hydroxymethyl)oxolan-2-yl]-3-hydroxypyrimidine-2,4-dione	14330990
59	6-(Cyclohexylmethyl)-1-[(3,4-difluorophenyl)methoxymethyl]-5-ethyl-3-hydroxypyrimidine-2,4-dione	129908680
60	1-[(3-Chloro-2-fluorophenyl)methoxymethyl]-6-(cyclohexylmethyl)-5-ethyl-3-hydroxypyrimidine-2,4-dione	129908679
61	1-[(2S,5S)-3-Hydroperoxy-4-hydroxy-5-(hydroxymethyl)oxolan-2-yl]-3-hydroxypyrimidine-2,4-dione	90111589
62	Sun B8155	135484493
63	Rilopirox	71778	6J10
64	N-[(4-Fluorophenyl)methyl]-2-hydroxy-7-methoxy-1,3-dioxo-4H-isoquinoline-4-carboxamide	57389495
65	7-Benzamido-N-[(4-fluorophenyl)methyl]-2-hydroxy-1,3-dioxo-4H-isoquinoline-4-carboxamide	57389416
66	2,3-dihydroxy-N-[(4-methoxyphenyl)methyl]-7-nitro-1-oxo-isoquinoline-4-carboxamide	163671823
67	7-Chloro-N-[(4-fluorophenyl)methyl]-2-hydroxy-1,3-dioxo-4H-isoquinoline-4-carboxamide	67984418
68	Ethyl 1-hydroxy-2-oxo-1,2-dihydroquinoline-3-carboxylate	14027158
69	(5Z)-2-Hydroxy-4-methyl-6-oxo-5-[(5-phenylfuran-2-yl)methylidene]-5,6-dihydropyridine-3-carbonitrile	2275754
70	N-Hydroxyphthalimide	10665
71	2,3-dihydroxyquinoxaline	27491	5U8C (subset)
72	3-(alpha-Hydroxy-4-nitrobenzyl)-2,5-dihydroxy-2,4,6-cycloheptatrien-1-one	13924966
73	3-(alpha-Hydroxy-4-nitrobenzyl)-2,5-dihydroxy-2,4,6-cycloheptatrien-1-one	13924966
74	1-Hydroxy-4H-pyridine-2,3-dione	139594038
75	1,5-Naphthyridin-2(1H)-one	589680	5TVT, 4BW4 (subset)
76	N-Hydroxy-2-[4-[4-(2-hydroxyethylamino)phenyl]phenyl]-N-methyl-1,6-naphthyridine-4-carboxamide	77106704
77	5-Bromo-N-(4-fluorobenzyl)-8-hydroxy-1,6-naphthyridine-7-carboxamide	22346401
