# Supplementary material for: Characterization of the NiRAN domain from RNA-dependent RNA polymerase provides insights into a potential therapeutic target against SARS-CoV-2
Source: PLoS Comput Biol. 2021 Sep 13;17(9):e1009384. doi: 10.1371/journal.pcbi.1009384 (PMC8478224; doi:10.1371/journal.pcbi.1009384)
Supplement: S5 Table — (XLSX) [file pcbi.1009384.s013.xlsx]

## Sheet: Sheet1
No.	PubChem ID	Docking Score	Binding Energy -MMGBSA	H-bond	Other Interactions
		(kcal/Mol)	(∆G bind- kcal/Mol)	Interactions
1	65482	-10.35	-25.38	Asp36, Asn52, Lys73, Asp218, Asp221	Phe35
					(Pi-Pi), Phe48
					(Pi-Pi), Glu83
					(Salt Bridge)
2	122108	-7.42	-10.03	Lys73, Asp36, Asn52, Asp218, Asp221	Lys73 (Salt Bridge)
3	135659024	-6.94	-24.33	Asn79, Thr76, Arg74, Asn52, Val204, Asn209,	Lys73
					(Salt bridge), Asp218
					(Salt bridge)
4	4534	-6.84	-32.07	Lys73, Asn52, Asp218	NA
5	23673624	-6.76	-34.18	Arg33, Thr51, Asn52,	Lys73
					(Salt bridge), Arg116
					(Salt Bridge)
