# Supplementary material for: Characterization of the NiRAN domain from RNA-dependent RNA polymerase provides insights into a potential therapeutic target against SARS-CoV-2
Source: PLoS Comput Biol. 2021 Sep 13;17(9):e1009384. doi: 10.1371/journal.pcbi.1009384 (PMC8478224; doi:10.1371/journal.pcbi.1009384)
Supplement: S6 Table — (XLSX) [file pcbi.1009384.s014.xlsx]

## Sheet: S6_Table
No.	PubChem Id	Mol.Wt.	H-bond donor	H-bond acceptor	QP LogS	QPLog HERG	Lipinski rule of 5
1	65482	381.3	9	13	-0.11	-4.52	2
2	122108	484.1	4	21	0	2.26	2
3	*135659024	537.2	-	-	-	-	-
4	4534	302.3	4	3	-3.39	-4.55	0
5	23673624	509.3	6	21	-1.62	-2.95	3
* The program failed to predict the ADME/T properties
