# Supplementary material for: Characterization of the NiRAN domain from RNA-dependent RNA polymerase provides insights into a potential therapeutic target against SARS-CoV-2
Source: PLoS Comput Biol. 2021 Sep 13;17(9):e1009384. doi: 10.1371/journal.pcbi.1009384 (PMC8478224; doi:10.1371/journal.pcbi.1009384)
Supplement: S7 Table — (XLSX) [file pcbi.1009384.s015.xlsx]

## Sheet: S7_Table
Accession	6YYT_A
Description	Chain A, nsp12, Hillen, H.S., et al.
Coverage [%]	45
Contaminant	FALSE
Peptides	41
PSMs	83
Unique Peptides	41
Protein Groups	1
AAs	932
MW [kDa]	106.6
Score MS Amanda 2.0: MS Amanda 2.0	6258.8
Score Sequest HT: Sequest HT	84.78
Peptides (by Search Engine): MS Amanda 2.0	38
Peptides (by Search Engine): Sequest HT	19
Found in Sample:	High
