# Supplementary material for: Characterization of the NiRAN domain from RNA-dependent RNA polymerase provides insights into a potential therapeutic target against SARS-CoV-2
Source: PLoS Comput Biol. 2021 Sep 13;17(9):e1009384. doi: 10.1371/journal.pcbi.1009384 (PMC8478224; doi:10.1371/journal.pcbi.1009384)
Supplement: S8 Table — (XLSX) [file pcbi.1009384.s016.xlsx]

## Sheet: S8_Table
Sequence	KSLVSKGTLVQTK	KSLVSKGTLVQTK	KSLVSKGTLVQTK
Annotated Sequence	[LI].KSLVSKGTLVQTK.[G]	[LI].KSLVSKGTLVQTK.[G]	[LI].KSLVSKGTLVQTK.[G]
Modifications	2xPhospho [S2(100); S5(100)]	1xPhospho [T8(100)]	None
Modifications in Master Protein	P16401 2xPhospho [S89(100); S92(100); T95(0); T99(0)]	P16401 1xPhospho [S89(0); S92(0); T95(100); T99(0)]	None
# Protein Groups	5	5	5
# Proteins	5	5	5
# PSMs	2	4	32
Master Protein Accession	P16401	P16401	P16401
Positions in Master Protein	P16401 [88-100]	P16401 [88-100]	P16401 [88-100]
# Missed Cleavages	2	2	2
Theo. MH+ [Da]	1548.78	1468.81	1388.85
Sequence Length	13	13	13
Sample 1	High	Not Found	Not Found
Sample 2	Not Found	High	High
Sample 3	Not Found	Not Found	High
Sample 4	Not Found	Not Found	High
Sample 5	Not Found	Not Found	High
Sample 6	Not Found	Not Found	High
Confidence (by Search Engine): Sequest HT	High	High	High
Percolator q-Value (by Search Engine): Sequest HT	0.003322	-	-
Percolator PEP (by Search Engine): Sequest HT	0.05725	-	-
XCorr (by Search Engine): Sequest HT	1.03	4.02	5.04
Sequence in Protein	L.KSLVSKGTLVQTK.G	L.KSLVSKGTLVQTK.G	L.KSLVSKGTLVQTK.G
Positions in Protein	[85-97]	[85-97]	[85-97]
Peptide Group Modifications in Protein	2xPhospho [S86(100); S89(100)]	1xPhospho [T92(100)]	None
Sample Details: (1) Histone H1 + RdRp + ATP + Mg2+; (2) Histone H1 + Akt2 + ATP + Mg2+; (3) Histone H1 + BSA + ATP + Mg2+; (4) Histone H1 + RdRp + Mg2+; (5) Histone H1 + Akt2 + Mg2+; and (6) Histone H1 + ATP + Mg2+
