# Supplementary material for: Characterization of the NiRAN domain from RNA-dependent RNA polymerase provides insights into a potential therapeutic target against SARS-CoV-2
Source: PLoS Comput Biol. 2021 Sep 13;17(9):e1009384. doi: 10.1371/journal.pcbi.1009384 (PMC8478224; doi:10.1371/journal.pcbi.1009384)
Supplement: S1 Data — (XLSX) [file pcbi.1009384.s017.xlsx]

## Sheet: Fig_5A
ATP (µM)	CoV2-RdRp		Human-AKT1		D218A		K73A		D760A+D761A		BSA
250	3083.74	3201.9	3974.56	3917.96	3148.81	3089.57	2786.96	2721.52	2721.91	2757.01
500	4253.52	4320.34	4441.49	4250.86	4271.04	4555.37	3278.53	3509.27	3890.87	3746.49	454.827	498.227
750	5709.76	4660.33	4776.5	5441.44	3567.69	3568.05			4929.7	5789.79	867.889	898.293
1000	6000	6208.53	6000	6333.33	4101.63	4434.96	3926.04	3421.29	6130.69	6310.4	920.041	947.344

## Sheet: Fig_6A
	Untreated		Sorafenib		Sunitinib		SU6656		DMSO
			500 µM	1000 µM	500 µM	1000 µM	500 µM	1000 µM
CoV2-RdRp	6333.33	6208.53	2304.91	1664.08	3039.58	2346.11	2506.51	1729.75	6333.33	6666.67
Human-AKT1	6000	6333.33	2403.59	1911.67	4480.49	3795.65	1364.44	1003.96	6333.33	6666.67

## Sheet: Fig_6B
	Untreated		CID 135659024		CID 122108		CID 65482		CID 4534		DMSO
			500 nM	1000 nM	500 nM	1000 nM	500 nM	1000 nM	500 nM	1000 nM
CoV2-RdRp	6333.33	6333.33	5900.66	5104.26	5213.87	4850.86	5507.49	5351.36	6333.33	6333.33	6333.33	6666.67
Human-AKT1	6208.53	6208.53	5846.82	5540	5058.56	4830.75	5564.86	5109.69	6166.67	6166.67	6333.33	5666.67

## Sheet: Fig_6C
Condition	sorafenib 5 µM			sorafenib 4 µM			sorafenib 3 µM			sorafenib 2 µM			sorafenib 1 µM
	Mean	SEM	N	Mean	SEM	N	Mean	SEM	N	Mean	SEM	N	Mean	SEM	N
Values	26.376	1.9957	3	23.0581	3.2465	3	24.964	0	3	23.9726	0.414294	3	20.2825	2.13037	3
Condition	remdesivir + sorafenib(1 µM+ 5 µM)			remdesivir + sorafenib(0.5 µM+ 5 µM)			remdesivir + sorafenib (0.25 µM+ 5 µM)			remdesivir + sorafenib (0.125 µM+ 5 µM)			remdesivir 1 µM
Values	Mean	SEM	N	Mean	SEM	N	Mean	SEM	N	Mean	SEM	N	Mean	SEM	N
	35.3378	0.653671	3	30.216	1.60559	3	27.0892	0.956995	3	29.61	3.88593	3	24.3552	1.1726	3
Condition	infected control			uninfected control
Values	Mean	SEM	N	Mean	SEM	N
	19.1156	1.70389	3	36.7998	0.751018	3

## Sheet: PCR_Amplification_Data
Well	Cycle	Target Name	Rn	Delta Rn			Block Type	Fast 96-Well Block (0.1mL)
1	1	N1	2.15775	-0.00297822			Chemistry	TAQMAN
1	2	N1	2.16183	0.000865334			Date Created	2021-04-01 18:28:22 PM IST
1	3	N1	2.16288	0.00169099			Date Modified	2021-04-01 20:42:11 PM IST
1	4	N1	2.16141	-7.26046e-06			Experiment File Name	D:\DR SHAILENDRA MANI\DR MANI_SUDIPTA_N1_01-04-2021.eds
1	5	N1	2.16368	0.00203027			Experiment Name	DR MANI_SUDIPTA_N1_01-04-2021
1	6	N1	2.16121	-0.000670047			Experiment Run Start Time	2021-04-01 18:05:59 PM IST
1	7	N1	2.1631	0.000989594			Experiment Run Stop Time	2021-04-01 19:51:06 PM IST
1	8	N1	2.16354	0.00119941			Experiment Type	Comparative Cт (ΔΔCт)
1	9	N1	2.16195	-0.000618522			Instrument Name	278861251
1	10	N1	2.16351	0.000714008			Instrument Serial Number	278861251
1	11	N1	2.16126	-0.00175958			Instrument Type	QuantStudio(TM) 6 Flex System
1	12	N1	2.16435	0.00109812			Passive Reference	ROX
1	13	N1	2.16121	-0.00227573			Quantification Cycle Method	Ct
1	14	N1	2.16169	-0.00202276			Signal Smoothing On	true
1	15	N1	2.16294	-0.000998271			Stage/ Cycle where Analysis is performed	Stage 2, Step 2
1	16	N1	2.16244	-0.0017252
1	17	N1	2.16382	-0.000580782
1	18	N1	2.16367	-0.000952706
1	19	N1	2.16672	0.00185873
1	20	N1	2.16123	-0.00385687
1	21	N1	2.16728	0.00196652
1	22	N1	2.16316	-0.00238318
1	23	N1	2.16487	-0.000902833
1	24	N1	2.16803	0.00202329
1	25	N1	2.17141	0.00518282
1	26	N1	2.17277	0.00630769
1	27	N1	2.18705	0.0203632
1	28	N1	2.19995	0.0330363
1	29	N1	2.21155	0.0444039
1	30	N1	2.23072	0.0633398
1	31	N1	2.24945	0.0818478
1	32	N1	2.26181	0.0939793
1	33	N1	2.27629	0.108223
1	34	N1	2.29289	0.1246
1	35	N1	2.30738	0.138862
1	36	N1	2.31374	0.144993
1	37	N1	2.32134	0.152361
1	38	N1	2.3382	0.168987
1	39	N1	2.33441	0.164974
1	40	N1	2.34158	0.171917
2	1	N1	2.25325	0.00284253
2	2	N1	2.25177	0.000916499
2	3	N1	2.2483	-0.00299056
2	4	N1	2.2495	-0.00223796
2	5	N1	2.25339	0.00120829
2	6	N1	2.25492	0.00229349
2	7	N1	2.2571	0.00403099
2	8	N1	2.25358	6.74323e-05
2	9	N1	2.25562	0.00166809
2	10	N1	2.25429	-9.96389e-05
2	11	N1	2.2562	0.00136035
2	12	N1	2.25615	0.000868401
2	13	N1	2.2567	0.000981084
2	14	N1	2.25234	-0.00383125
2	15	N1	2.25578	-0.000828453
2	16	N1	2.25206	-0.00499777
2	17	N1	2.25775	0.00025522
2	18	N1	2.25745	-0.000486113
2	19	N1	2.25605	-0.00233275
2	20	N1	2.25723	-0.00159303
2	21	N1	2.26205	0.00277948
2	22	N1	2.2636	0.0038847
2	23	N1	2.27203	0.0118759
2	24	N1	2.28482	0.0242214
2	25	N1	2.29955	0.0385066
2	26	N1	2.32185	0.0603628
2	27	N1	2.3455	0.083574
2	28	N1	2.36305	0.100676
2	29	N1	2.38241	0.119602
2	30	N1	2.39578	0.132524
2	31	N1	2.41178	0.148084
2	32	N1	2.42472	0.160582
2	33	N1	2.43483	0.170244
2	34	N1	2.4464	0.181371
2	35	N1	2.45678	0.191311
2	36	N1	2.46452	0.19861
2	37	N1	2.46648	0.200126
2	38	N1	2.48071	0.21391
2	39	N1	2.47912	0.211877
2	40	N1	2.48916	0.221478
3	1	N1	2.50955	-0.00352722
3	2	N1	2.51192	-0.000770371
3	3	N1	2.51479	0.00249359
3	4	N1	2.51494	0.00303458
3	5	N1	2.51265	0.00113606
3	6	N1	2.51239	0.00127054
3	7	N1	2.51096	0.000229383
3	8	N1	2.50764	-0.00269886
3	9	N1	2.50855	-0.00138993
3	10	N1	2.51067	0.00112278
3	11	N1	2.50645	-0.00271217
3	12	N1	2.50758	-0.00119129
3	13	N1	2.50342	-0.0049602
3	14	N1	2.50679	-0.00119651
3	15	N1	2.50667	-0.00092446
3	16	N1	2.50615	-0.00104914
3	17	N1	2.50713	0.000318681
3	18	N1	2.50895	0.0025286
3	19	N1	2.50291	-0.00311428
3	20	N1	2.50641	0.000773384
3	21	N1	2.50735	0.00211164
3	22	N1	2.50907	0.0042176
3	23	N1	2.51474	0.0102808
3	24	N1	2.52229	0.0182209
3	25	N1	2.53968	0.0360034
3	26	N1	2.55511	0.051827
3	27	N1	2.57855	0.0756605
3	28	N1	2.59766	0.0951617
3	29	N1	2.61761	0.115499
3	30	N1	2.63416	0.132446
3	31	N1	2.64753	0.146206
3	32	N1	2.66198	0.161049
3	33	N1	2.66731	0.166769
3	34	N1	2.67808	0.177929
3	35	N1	2.6945	0.194739
3	36	N1	2.69972	0.200353
3	37	N1	2.70507	0.206093
3	38	N1	2.71469	0.216108
3	39	N1	2.71986	0.221666
3	40	N1	2.7239	0.226101
4	1	N1	2.32061	0.00118322
4	2	N1	2.32109	0.00139514
4	3	N1	2.32348	0.00351823
4	4	N1	2.31942	-0.000810287
4	5	N1	2.32105	0.000550815
4	6	N1	2.32179	0.00102309
4	7	N1	2.32231	0.00128032
4	8	N1	2.31899	-0.00230481
4	9	N1	2.32319	0.0016231
4	10	N1	2.32332	0.00148026
4	11	N1	2.321	-0.00110017
4	12	N1	2.32113	-0.00124492
4	13	N1	2.32074	-0.00189869
4	14	N1	2.32258	-0.000328261
4	15	N1	2.32268	-0.000491607
4	16	N1	2.32266	-0.000782984
4	17	N1	2.32037	-0.00333767
4	18	N1	2.32337	-0.000604229
4	19	N1	2.3232	-0.00104152
4	20	N1	2.32054	-0.0039741
4	21	N1	2.32355	-0.00123017
4	22	N1	2.32815	0.00310163
4	23	N1	2.32346	-0.00185345
4	24	N1	2.32902	0.00344013
4	25	N1	2.33084	0.00498529
4	26	N1	2.33838	0.0122623
4	27	N1	2.34878	0.0223957
4	28	N1	2.3675	0.0408419
4	29	N1	2.38547	0.0585523
4	30	N1	2.40889	0.0817006
4	31	N1	2.42587	0.098409
4	32	N1	2.44122	0.113493
4	33	N1	2.45552	0.127526
4	34	N1	2.4709	0.142642
4	35	N1	2.48965	0.161119
4	36	N1	2.49319	0.164398
4	37	N1	2.50469	0.175625
4	38	N1	2.52134	0.192003
4	39	N1	2.51956	0.189956
4	40	N1	2.52613	0.196258
5	1	N1	2.44132	0.000257817
5	2	N1	2.43873	-0.00264786
5	3	N1	2.4455	0.003802
5	4	N1	2.44173	-0.000276935
5	5	N1	2.443	0.000674998
5	6	N1	2.43901	-0.00363878
5	7	N1	2.4432	0.00024117
5	8	N1	2.44256	-0.000719968
5	9	N1	2.44107	-0.00252368
5	10	N1	2.44201	-0.00189933
5	11	N1	2.44582	0.00159534
5	12	N1	2.44552	0.000975852
5	13	N1	2.44495	9.21999e-05
5	14	N1	2.44686	0.00167713
5	15	N1	2.45284	0.00734499
5	16	N1	2.45708	0.0112636
5	17	N1	2.47101	0.0248832
5	18	N1	2.48204	0.0355969
5	19	N1	2.50403	0.0572653
5	20	N1	2.52069	0.0736076
5	21	N1	2.54468	0.0972849
5	22	N1	2.56163	0.113915
5	23	N1	2.57902	0.130994
5	24	N1	2.59418	0.145833
5	25	N1	2.61646	0.167799
5	26	N1	2.62403	0.175049
5	27	N1	2.63659	0.187293
5	28	N1	2.64947	0.199858
5	29	N1	2.65523	0.205301
5	30	N1	2.66492	0.214678
5	31	N1	2.66582	0.215257
5	32	N1	2.67194	0.221061
5	33	N1	2.67813	0.226937
5	34	N1	2.68103	0.229514
5	35	N1	2.68482	0.232992
5	36	N1	2.68542	0.23327
5	37	N1	2.69079	0.238328
5	38	N1	2.69577	0.242993
5	39	N1	2.69627	0.243178
5	40	N1	2.69795	0.244536
13	1	N1	2.21846	0.00549377
13	2	N1	2.21634	0.00264718
13	3	N1	2.21483	0.00041642
13	4	N1	2.21478	-0.000357125
13	5	N1	2.21798	0.0021216
13	6	N1	2.21487	-0.00171873
13	7	N1	2.22233	0.00501553
13	8	N1	2.2199	0.00186305
13	9	N1	2.2159	-0.00285633
13	10	N1	2.22291	0.00343352
13	11	N1	2.21802	-0.00218708
13	12	N1	2.21982	-0.00110644
13	13	N1	2.22165	1.13533e-06
13	14	N1	2.22299	0.000609703
13	15	N1	2.22123	-0.00187354
13	16	N1	2.21779	-0.00603692
13	17	N1	2.22297	-0.00157503
13	18	N1	2.22436	-0.000915683
13	19	N1	2.22557	-0.000424895
13	20	N1	2.2206	-0.00611487
13	21	N1	2.22604	-0.00139763
13	22	N1	2.23184	0.00367723
13	23	N1	2.23832	0.0094261
13	24	N1	2.24348	0.0138713
13	25	N1	2.25765	0.0273116
13	26	N1	2.27487	0.0438117
13	27	N1	2.29326	0.061475
13	28	N1	2.31084	0.0783304
13	29	N1	2.3285	0.0952668
13	30	N1	2.34671	0.112756
13	31	N1	2.3604	0.125722
13	32	N1	2.37412	0.138716
13	33	N1	2.37838	0.142255
13	34	N1	2.39188	0.155027
13	35	N1	2.40073	0.163156
13	36	N1	2.41179	0.173493
13	37	N1	2.4123	0.173277
13	38	N1	2.42067	0.180923
13	39	N1	2.42304	0.182569
13	40	N1	2.42522	0.184025
14	1	N1	2.3812	-0.00195996
14	2	N1	2.38085	-0.00262455
14	3	N1	2.38223	-0.00156062
14	4	N1	2.38555	0.00145168
14	5	N1	2.38347	-0.000940498
14	6	N1	2.38616	0.00144643
14	7	N1	2.38797	0.00293999
14	8	N1	2.38474	-0.000602553
14	9	N1	2.38691	0.00126152
14	10	N1	2.38599	2.97237e-05
14	11	N1	2.38386	-0.00241181
14	12	N1	2.38655	-2.72676e-05
14	13	N1	2.38845	0.00156215
14	14	N1	2.38913	0.001933
14	15	N1	2.38113	-0.00637887
14	16	N1	2.38608	-0.00174056
14	17	N1	2.38868	0.000547894
14	18	N1	2.38627	-0.00217163
14	19	N1	2.38755	-0.0012002
14	20	N1	2.38907	7.26633e-06
14	21	N1	2.39523	0.00585436
14	22	N1	2.3966	0.00691424
14	23	N1	2.40776	0.0177655
14	24	N1	2.424	0.0336901
14	25	N1	2.44094	0.0503239
14	26	N1	2.46205	0.0711182
14	27	N1	2.48246	0.091223
14	28	N1	2.49801	0.106465
14	29	N1	2.51921	0.127348
14	30	N1	2.5331	0.140929
14	31	N1	2.5477	0.155222
14	32	N1	2.56198	0.169191
14	33	N1	2.56711	0.174012
14	34	N1	2.57966	0.186244
14	35	N1	2.59106	0.197334
14	36	N1	2.59614	0.20211
14	37	N1	2.5932	0.198855
14	38	N1	2.61005	0.215397
14	39	N1	2.61387	0.218906
14	40	N1	2.6137	0.218422
15	1	N1	2.54935	-0.000915366
15	2	N1	2.5529	0.00277114
15	3	N1	2.54854	-0.00145571
15	4	N1	2.55184	0.00198569
15	5	N1	2.55189	0.0021641
15	6	N1	2.55127	0.00168758
15	7	N1	2.55062	0.00117481
15	8	N1	2.54929	-2.24499e-05
15	9	N1	2.5491	-7.69741e-05
15	10	N1	2.5462	-0.00283469
15	11	N1	2.54687	-0.00203067
15	12	N1	2.54982	0.00106003
15	13	N1	2.54453	-0.00409594
15	14	N1	2.54425	-0.00424369
15	15	N1	2.54927	0.000918865
15	16	N1	2.54846	0.000242784
15	17	N1	2.54842	0.000346569
15	18	N1	2.55116	0.0032234
15	19	N1	2.54976	0.00195628
15	20	N1	2.5521	0.00443543
15	21	N1	2.56194	0.0144076
15	22	N1	2.57138	0.0239859
15	23	N1	2.58368	0.0364271
15	24	N1	2.6074	0.0602846
15	25	N1	2.62442	0.0774334
15	26	N1	2.6476	0.100757
15	27	N1	2.66703	0.120319
15	28	N1	2.68356	0.136984
15	29	N1	2.70065	0.154218
15	30	N1	2.71906	0.172759
15	31	N1	2.73061	0.184446
15	32	N1	2.74037	0.194349
15	33	N1	2.74774	0.201851
15	34	N1	2.759	0.21325
15	35	N1	2.7613	0.21569
15	36	N1	2.77309	0.227611
15	37	N1	2.7732	0.227856
15	38	N1	2.78416	0.238954
15	39	N1	2.78395	0.238881
15	40	N1	2.78738	0.242454
16	1	N1	2.58208	-0.00167102
16	2	N1	2.58375	-8.18128e-05
16	3	N1	2.58472	0.000803825
16	4	N1	2.58463	0.000630645
16	5	N1	2.59274	0.00864929
16	6	N1	2.58343	-0.000745682
16	7	N1	2.58456	0.000308279
16	8	N1	2.5836	-0.000744427
16	9	N1	2.58298	-0.00144666
16	10	N1	2.58214	-0.00236513
16	11	N1	2.58583	0.00123919
16	12	N1	2.58174	-0.00294157
16	13	N1	2.58365	-0.00111513
16	14	N1	2.58183	-0.00301804
16	15	N1	2.58216	-0.00277136
16	16	N1	2.58231	-0.00270183
16	17	N1	2.58477	-0.000330129
16	18	N1	2.58175	-0.0034299
16	19	N1	2.586	0.000736857
16	20	N1	2.58497	-0.000385228
16	21	N1	2.58422	-0.00121406
16	22	N1	2.58834	0.00281537
16	23	N1	2.59363	0.00802568
16	24	N1	2.59511	0.00942487
16	25	N1	2.60584	0.0200702
16	26	N1	2.62458	0.0387194
16	27	N1	2.64369	0.0577439
16	28	N1	2.66414	0.0781093
16	29	N1	2.68097	0.0948644
16	30	N1	2.70309	0.116891
16	31	N1	2.72271	0.13643
16	32	N1	2.73633	0.149962
16	33	N1	2.74613	0.159686
16	34	N1	2.76434	0.177811
16	35	N1	2.77015	0.183536
16	36	N1	2.78704	0.200336
16	37	N1	2.78593	0.199151
16	38	N1	2.80057	0.213706
16	39	N1	2.80349	0.216536
16	40	N1	2.81487	0.227837
17	1	N1	2.55495	0.0104145
17	2	N1	2.55563	0.00991052
17	3	N1	2.55075	0.00384452
17	4	N1	2.55552	0.00743066
17	5	N1	2.55629	0.00701137
17	6	N1	2.56165	0.0111804
17	7	N1	2.56312	0.011465
17	8	N1	2.55988	0.00704547
17	9	N1	2.5621	0.00807839
17	10	N1	2.56109	0.00588144
17	11	N1	2.55821	0.00181601
17	12	N1	2.55511	-0.00247329
17	13	N1	2.55947	0.000700859
17	14	N1	2.55495	-0.00500751
17	15	N1	2.55891	-0.00222795
17	16	N1	2.55988	-0.00244721
17	17	N1	2.56144	-0.00207209
17	18	N1	2.56374	-0.000962645
17	19	N1	2.56077	-0.00511343
17	20	N1	2.56261	-0.0044596
17	21	N1	2.564	-0.00426425
17	22	N1	2.56097	-0.00847345
17	23	N1	2.56287	-0.00776311
17	24	N1	2.56589	-0.00592912
17	25	N1	2.56092	-0.0120838
17	26	N1	2.56506	-0.00913353
17	27	N1	2.56453	-0.0108486
17	28	N1	2.56635	-0.0102158
17	29	N1	2.56297	-0.0147762
17	30	N1	2.56021	-0.0187238
17	31	N1	2.56733	-0.0127978
17	32	N1	2.56474	-0.0165664
17	33	N1	2.56436	-0.0181318
17	34	N1	2.57496	-0.00871754
17	35	N1	2.58694	0.00206765
17	36	N1	2.60142	0.0153631
17	37	N1	2.60775	0.0205135
17	38	N1	2.6259	0.03747
17	39	N1	2.63293	0.0433206
17	40	N1	2.64226	0.0514577
25	1	N1	2.54532	0.00652681
25	2	N1	2.53498	-0.00360406
25	3	N1	2.54404	0.00566709
25	4	N1	2.53886	0.000698223
25	5	N1	2.53902	0.00106802
25	6	N1	2.53698	-0.000767316
25	7	N1	2.53278	-0.00474818
25	8	N1	2.53666	-0.000664061
25	9	N1	2.53654	-0.000576313
25	10	N1	2.53452	-0.00238089
25	11	N1	2.53653	-0.00015906
25	12	N1	2.54091	0.00442741
25	13	N1	2.53204	-0.00423075
25	14	N1	2.53678	0.000721688
25	15	N1	2.53577	-7.60505e-05
25	16	N1	2.53312	-0.00252198
25	17	N1	2.53396	-0.00146482
25	18	N1	2.53347	-0.00174877
25	19	N1	2.53464	-0.00036855
25	20	N1	2.539	0.00420385
25	21	N1	2.53751	0.00292045
25	22	N1	2.54646	0.0120841
25	23	N1	2.54783	0.0136622
25	24	N1	2.56128	0.0273183
25	25	N1	2.57969	0.0459381
25	26	N1	2.59578	0.0622414
25	27	N1	2.61309	0.0797683
25	28	N1	2.63321	0.100091
25	29	N1	2.64385	0.110945
25	30	N1	2.65546	0.122765
25	31	N1	2.67272	0.140237
25	32	N1	2.68537	0.153099
25	33	N1	2.69255	0.160483
25	34	N1	2.70473	0.172876
25	35	N1	2.71502	0.18338
25	36	N1	2.71397	0.182533
25	37	N1	2.72235	0.191122
25	38	N1	2.73185	0.200836
25	39	N1	2.72867	0.197865
25	40	N1	2.73414	0.203546
26	1	N1	2.22947	-0.00586501
26	2	N1	2.23673	0.00123009
26	3	N1	2.23571	4.5867e-05
26	4	N1	2.23556	-0.000277428
26	5	N1	2.23549	-0.000504641
26	6	N1	2.23725	0.00108347
26	7	N1	2.23658	0.000250431
26	8	N1	2.23865	0.0021523
26	9	N1	2.23457	-0.00209418
26	10	N1	2.23649	-0.000342277
26	11	N1	2.24055	0.00355777
26	12	N1	2.23482	-0.00233379
26	13	N1	2.23765	0.000330064
26	14	N1	2.23755	6.08901e-05
26	15	N1	2.23546	-0.00220003
26	16	N1	2.23789	6.37516e-05
26	17	N1	2.23579	-0.00219526
26	18	N1	2.23551	-0.00264731
26	19	N1	2.23835	3.58573e-05
26	20	N1	2.2435	0.00501451
26	21	N1	2.24731	0.00866446
26	22	N1	2.25766	0.0188399
26	23	N1	2.2677	0.0287159
26	24	N1	2.28574	0.046594
26	25	N1	2.30533	0.0660206
26	26	N1	2.32174	0.0822571
26	27	N1	2.33668	0.0970405
26	28	N1	2.35266	0.112852
26	29	N1	2.36567	0.12569
26	30	N1	2.3784	0.13826
26	31	N1	2.39355	0.153247
26	32	N1	2.4059	0.16543
26	33	N1	2.40657	0.165928
26	34	N1	2.42167	0.180867
26	35	N1	2.42961	0.188643
26	36	N1	2.43542	0.194285
26	37	N1	2.43655	0.195244
26	38	N1	2.45173	0.210266
26	39	N1	2.45192	0.210286
26	40	N1	2.4493	0.207506
27	1	N1	2.40348	0.00922771
27	2	N1	2.40371	0.00861154
27	3	N1	2.40287	0.00692822
27	4	N1	2.40589	0.0091118
27	5	N1	2.40638	0.00876052
27	6	N1	2.40368	0.00521658
27	7	N1	2.40217	0.00285829
27	8	N1	2.40169	0.00153712
27	9	N1	2.40135	0.00035686
27	10	N1	2.40362	0.00178418
27	11	N1	2.40473	0.00205041
27	12	N1	2.40755	0.00402681
27	13	N1	2.40687	0.00251085
27	14	N1	2.40623	0.00102327
27	15	N1	2.40268	-0.00336563
27	16	N1	2.4098	0.00290826
27	17	N1	2.40611	-0.00162154
27	18	N1	2.40295	-0.00561705
27	19	N1	2.40856	-0.000855923
27	20	N1	2.40686	-0.00339684
27	21	N1	2.40949	-0.00160664
27	22	N1	2.40794	-0.00400022
27	23	N1	2.40505	-0.0077287
27	24	N1	2.40832	-0.0053024
27	25	N1	2.40828	-0.00618655
27	26	N1	2.40404	-0.0112661
27	27	N1	2.40607	-0.0100808
27	28	N1	2.40232	-0.0146748
27	29	N1	2.40372	-0.0141139
27	30	N1	2.40389	-0.0147884
27	31	N1	2.40711	-0.0124079
27	32	N1	2.41025	-0.0101101
27	33	N1	2.40853	-0.0126737
27	34	N1	2.41438	-0.00766961
27	35	N1	2.43044	0.00754927
27	36	N1	2.43268	0.0089487
27	37	N1	2.44302	0.0184443
27	38	N1	2.458	0.0325892
27	39	N1	2.45712	0.0308622
27	40	N1	2.46249	0.0353856
28	1	N1	2.44315	-0.00495914
28	2	N1	2.45088	0.0026136
28	3	N1	2.45072	0.00228849
28	4	N1	2.44976	0.00116944
28	5	N1	2.4475	-0.00124493
28	6	N1	2.44862	-0.000286637
28	7	N1	2.44554	-0.00352999
28	8	N1	2.44965	0.000423794
28	9	N1	2.45256	0.00317333
28	10	N1	2.4481	-0.00145047
28	11	N1	2.4487	-0.00100525
28	12	N1	2.44992	5.1748e-05
28	13	N1	2.45306	0.00303422
28	14	N1	2.44956	-0.000629947
28	15	N1	2.4487	-0.00164552
28	16	N1	2.45056	5.71189e-05
28	17	N1	2.4494	-0.00126959
28	18	N1	2.44979	-0.00103156
28	19	N1	2.44984	-0.00114233
28	20	N1	2.4501	-0.00103924
28	21	N1	2.45042	-0.000887279
28	22	N1	2.45713	0.00566742
28	23	N1	2.45092	-0.000702799
28	24	N1	2.45601	0.00422636
28	25	N1	2.4632	0.0112553
28	26	N1	2.47376	0.0216616
28	27	N1	2.4886	0.0363357
28	28	N1	2.51198	0.0595606
28	29	N1	2.52806	0.0754799
28	30	N1	2.55417	0.101431
28	31	N1	2.57147	0.118571
28	32	N1	2.59135	0.138295
28	33	N1	2.60062	0.147403
28	34	N1	2.62218	0.168805
28	35	N1	2.64035	0.186807
28	36	N1	2.64545	0.191751
28	37	N1	2.65318	0.199323
28	38	N1	2.67067	0.216655
28	39	N1	2.66824	0.214067
28	40	N1	2.674	0.219663
29	1	N1	2.49384	0.00274413
29	2	N1	2.49149	0.000341319
29	3	N1	2.48951	-0.00170506
29	4	N1	2.49547	0.00420555
29	5	N1	2.49498	0.00365382
29	6	N1	2.48856	-0.00282476
29	7	N1	2.49664	0.00519538
29	8	N1	2.48681	-0.00468496
29	9	N1	2.48902	-0.00254017
29	10	N1	2.49058	-0.00103674
29	11	N1	2.48846	-0.00320947
29	12	N1	2.49472	0.00299463
29	13	N1	2.48808	-0.00370425
29	14	N1	2.49784	0.00599816
29	15	N1	2.48911	-0.00279093
29	16	N1	2.49043	-0.00153234
29	17	N1	2.49015	-0.00186139
29	18	N1	2.49158	-0.000492898
29	19	N1	2.49205	-8.38004e-05
29	20	N1	2.49372	0.00153241
29	21	N1	2.49596	0.00371844
29	22	N1	2.48732	-0.00498411
29	23	N1	2.4956	0.0032363
29	24	N1	2.48845	-0.00396874
29	25	N1	2.49618	0.0037014
29	26	N1	2.49298	0.000450768
29	27	N1	2.49481	0.00222243
29	28	N1	2.49372	0.00107513
29	29	N1	2.49504	0.002338
29	30	N1	2.48786	-0.0049028
29	31	N1	2.48795	-0.0048735
29	32	N1	2.49651	0.0036342
29	33	N1	2.50052	0.00758667
29	34	N1	2.50143	0.00843923
29	35	N1	2.51302	0.0199715
29	36	N1	2.51821	0.0250984
29	37	N1	2.52795	0.0347846
29	38	N1	2.54393	0.0507038
29	39	N1	2.54548	0.0521965
29	40	N1	2.55593	0.0625884
37	1	N1	2.51639	-0.000169063
37	2	N1	2.52216	0.00522987
37	3	N1	2.51581	-0.00149334
37	4	N1	2.52337	0.00569588
37	5	N1	2.5169	-0.00114702
37	6	N1	2.51997	0.00154539
37	7	N1	2.51876	-4.06217e-05
37	8	N1	2.51793	-0.00124206
37	9	N1	2.52061	0.00106816
37	10	N1	2.52267	0.00275707
37	11	N1	2.51827	-0.0020228
37	12	N1	2.5188	-0.0018612
37	13	N1	2.51896	-0.00207225
37	14	N1	2.51877	-0.00264117
37	15	N1	2.52071	-0.001076
37	16	N1	2.51878	-0.00337345
37	17	N1	2.52364	0.00110686
37	18	N1	2.5215	-0.00140589
37	19	N1	2.52278	-0.000493749
37	20	N1	2.52289	-0.000755106
37	21	N1	2.52717	0.00314394
37	22	N1	2.5287	0.00430737
37	23	N1	2.53221	0.00744515
37	24	N1	2.54353	0.0183914
37	25	N1	2.55672	0.0312056
37	26	N1	2.58237	0.0564791
37	27	N1	2.5966	0.0703336
37	28	N1	2.6173	0.090667
37	29	N1	2.63282	0.105809
37	30	N1	2.65236	0.124984
37	31	N1	2.66974	0.14199
37	32	N1	2.68311	0.154984
37	33	N1	2.69044	0.161937
37	34	N1	2.69982	0.170941
37	35	N1	2.7116	0.182353
37	36	N1	2.72249	0.192865
37	37	N1	2.72613	0.196139
37	38	N1	2.73662	0.206254
37	39	N1	2.73558	0.20484
37	40	N1	2.74475	0.213635
38	1	N1	2.3448	0.0010916
38	2	N1	2.34459	0.000647702
38	3	N1	2.34645	0.00227542
38	4	N1	2.34382	-0.000589141
38	5	N1	2.34694	0.00228765
38	6	N1	2.34525	0.000362699
38	7	N1	2.34374	-0.00137438
38	8	N1	2.34391	-0.00144706
38	9	N1	2.34184	-0.0037542
38	10	N1	2.34723	0.0014076
38	11	N1	2.34711	0.00104571
38	12	N1	2.34212	-0.00417395
38	13	N1	2.34923	0.00270041
38	14	N1	2.34405	-0.0027169
38	15	N1	2.34432	-0.00268134
38	16	N1	2.35167	0.00443263
38	17	N1	2.35088	0.00341176
38	18	N1	2.34908	0.00137117
38	19	N1	2.34582	-0.00211924
38	20	N1	2.34774	-0.000438831
38	21	N1	2.35456	0.00614871
38	22	N1	2.35877	0.0101246
38	23	N1	2.37453	0.0256426
38	24	N1	2.39042	0.0412989
38	25	N1	2.41191	0.0625549
38	26	N1	2.43336	0.0837734
38	27	N1	2.45309	0.103262
38	28	N1	2.47806	0.128002
38	29	N1	2.49086	0.140561
38	30	N1	2.50307	0.152539
38	31	N1	2.51315	0.162386
38	32	N1	2.52872	0.177716
38	33	N1	2.5358	0.184564
38	34	N1	2.55018	0.198705
38	35	N1	2.55901	0.207301
38	36	N1	2.56216	0.210221
38	37	N1	2.56765	0.215469
38	38	N1	2.57823	0.225817
38	39	N1	2.57649	0.22384
38	40	N1	2.57739	0.224508
39	1	N1	2.41708	-0.00318145
39	2	N1	2.42116	0.000678761
39	3	N1	2.42477	0.00407406
39	4	N1	2.42492	0.00400299
39	5	N1	2.42302	0.00188485
39	6	N1	2.42118	-0.00017725
39	7	N1	2.41947	-0.00210417
39	8	N1	2.4201	-0.00169244
39	9	N1	2.42028	-0.00173204
39	10	N1	2.42198	-0.000250294
39	11	N1	2.42444	0.0019901
39	12	N1	2.42031	-0.00236511
39	13	N1	2.41999	-0.00289704
39	14	N1	2.42242	-0.000685734
39	15	N1	2.42558	0.00225061
39	16	N1	2.4184	-0.00514969
39	17	N1	2.42377	3.94491e-06
39	18	N1	2.42402	3.25331e-05
39	19	N1	2.42762	0.00341901
39	20	N1	2.42382	-0.000607665
39	21	N1	2.42156	-0.00308676
39	22	N1	2.42415	-0.000715951
39	23	N1	2.42569	0.00060582
39	24	N1	2.42347	-0.00183537
39	25	N1	2.4256	8.29238e-05
39	26	N1	2.42543	-0.00031335
39	27	N1	2.4269	0.000938802
39	28	N1	2.4269	0.000718243
39	29	N1	2.41932	-0.00707902
39	30	N1	2.42907	0.00245055
39	31	N1	2.42866	0.00182754
39	32	N1	2.43346	0.00640992
39	33	N1	2.43878	0.011503
39	34	N1	2.45153	0.0240369
39	35	N1	2.47003	0.0423226
39	36	N1	2.48594	0.0580048
39	37	N1	2.49279	0.0646409
39	38	N1	2.5134	0.0850264
39	39	N1	2.51699	0.0884033
39	40	N1	2.52996	0.10115
40	1	N1	2.45683	-0.00192337
40	2	N1	2.46004	0.0011456
40	3	N1	2.45854	-0.000493968
40	4	N1	2.4619	0.00273092
40	5	N1	2.4596	0.000286694
40	6	N1	2.45724	-0.00220712
40	7	N1	2.46257	0.0029778
40	8	N1	2.45749	-0.00224233
40	9	N1	2.46202	0.00215081
40	10	N1	2.45964	-0.000375194
40	11	N1	2.46057	0.000417349
40	12	N1	2.46086	0.000560679
40	13	N1	2.45699	-0.00345115
40	14	N1	2.4612	0.000621794
40	15	N1	2.46067	-5.05066e-05
40	16	N1	2.46138	0.000518877
40	17	N1	2.45901	-0.00198782
40	18	N1	2.46409	0.00294677
40	19	N1	2.45707	-0.00420694
40	20	N1	2.46017	-0.00124908
40	21	N1	2.45993	-0.00162836
40	22	N1	2.4631	0.00139364
40	23	N1	2.45976	-0.00208104
40	24	N1	2.46225	0.000264566
40	25	N1	2.46511	0.00299092
40	26	N1	2.46221	-5.14973e-05
40	27	N1	2.46457	0.00216417
40	28	N1	2.47004	0.00749596
40	29	N1	2.48038	0.0176932
40	30	N1	2.48039	0.0175616
40	31	N1	2.50195	0.0389804
40	32	N1	2.51515	0.0520372
40	33	N1	2.52935	0.0661009
40	34	N1	2.55475	0.0913647
40	35	N1	2.57096	0.107433
40	36	N1	2.58661	0.122937
40	37	N1	2.60532	0.141507
40	38	N1	2.61939	0.155437
40	39	N1	2.62283	0.158737
40	40	N1	2.63263	0.168399
41	1	N1	2.51978	-0.000652803
41	2	N1	2.52685	0.00612686
41	3	N1	2.52631	0.00529739
41	4	N1	2.52222	0.000910005
41	5	N1	2.5219	0.000302267
41	6	N1	2.51753	-0.00435596
41	7	N1	2.52537	0.00318688
41	8	N1	2.5245	0.00202863
41	9	N1	2.52471	0.00194422
41	10	N1	2.51825	-0.00480017
41	11	N1	2.52559	0.00224747
41	12	N1	2.52539	0.00175441
41	13	N1	2.52441	0.000488163
41	14	N1	2.52158	-0.00263298
41	15	N1	2.52272	-0.00178565
41	16	N1	2.52148	-0.00331965
41	17	N1	2.52458	-0.000508223
41	18	N1	2.53016	0.00477632
41	19	N1	2.52603	0.000356742
41	20	N1	2.52121	-0.0047521
41	21	N1	2.52056	-0.00569362
41	22	N1	2.53239	0.00584988
41	23	N1	2.52995	0.00311426
41	24	N1	2.5155	-0.011626
41	25	N1	2.52367	-0.00374721
41	26	N1	2.52517	-0.00253653
41	27	N1	2.52628	-0.00171733
41	28	N1	2.5277	-0.000591527
41	29	N1	2.53086	0.00228475
41	30	N1	2.53091	0.00203797
41	31	N1	2.53562	0.00646111
41	32	N1	2.52956	0.000111534
41	33	N1	2.53466	0.00491494
41	34	N1	2.54017	0.0101413
41	35	N1	2.55034	0.0200133
41	36	N1	2.56454	0.0339274
41	37	N1	2.58036	0.0494513
41	38	N1	2.59995	0.0687529
41	39	N1	2.59963	0.0681399
41	40	N1	2.6091	0.0773255
49	1	N1	2.78828	-0.021371
49	2	N1	2.79857	-0.0109687
49	3	N1	2.80783	-0.00159864
49	4	N1	2.8083	-0.00101911
49	5	N1	2.81515	0.00594432
49	6	N1	2.81153	0.0024445
49	7	N1	2.80718	-0.00179894
49	8	N1	2.80779	-0.00107254
49	9	N1	2.80688	-0.00186583
49	10	N1	2.80794	-0.000695501
49	11	N1	2.80656	-0.00196443
49	12	N1	2.8065	-0.00191443
49	13	N1	2.80691	-0.00138926
49	14	N1	2.81074	0.00255197
49	15	N1	2.8098	0.00172745
49	16	N1	2.80861	0.000650447
49	17	N1	2.81663	0.00878021
49	18	N1	2.82623	0.0184976
49	19	N1	2.8386	0.0309771
49	20	N1	2.86083	0.0533202
49	21	N1	2.88124	0.0738406
49	22	N1	2.89832	0.0910367
49	23	N1	2.9133	0.106133
49	24	N1	2.93799	0.130934
49	25	N1	2.95428	0.147333
49	26	N1	2.96707	0.16024
49	27	N1	2.98355	0.176834
49	28	N1	2.98758	0.180979
49	29	N1	2.99842	0.19193
49	30	N1	3.00095	0.194572
49	31	N1	3.01653	0.210266
49	32	N1	3.02398	0.217828
49	33	N1	3.02306	0.21702
49	34	N1	3.02577	0.219841
49	35	N1	3.03209	0.226281
49	36	N1	3.03247	0.226767
49	37	N1	3.03955	0.233965
49	38	N1	3.05327	0.2478
49	39	N1	3.0435	0.238139
49	40	N1	3.04715	0.2419
50	1	N1	2.39646	-0.00129939
50	2	N1	2.40144	0.00333554
50	3	N1	2.39788	-0.00056301
50	4	N1	2.40464	0.00585433
50	5	N1	2.39996	0.000831401
50	6	N1	2.39883	-0.00063242
50	7	N1	2.39797	-0.00183112
50	8	N1	2.40162	0.00147629
50	9	N1	2.39748	-0.00300448
50	10	N1	2.39775	-0.00307474
50	11	N1	2.39601	-0.0051625
50	12	N1	2.40206	0.000548407
50	13	N1	2.40075	-0.001099
50	14	N1	2.40536	0.00316757
50	15	N1	2.40411	0.00157906
50	16	N1	2.40497	0.00210294
50	17	N1	2.40022	-0.00298842
50	18	N1	2.40635	0.00279568
50	19	N1	2.40723	0.00334006
50	20	N1	2.41776	0.0135337
50	21	N1	2.42374	0.0191721
50	22	N1	2.43904	0.0341313
50	23	N1	2.45389	0.0486368
50	24	N1	2.47488	0.0692863
50	25	N1	2.49775	0.0918136
50	26	N1	2.51865	0.112372
50	27	N1	2.53473	0.128113
50	28	N1	2.55224	0.145281
50	29	N1	2.56857	0.161274
50	30	N1	2.58046	0.172829
50	31	N1	2.58965	0.181675
50	32	N1	2.60342	0.195104
50	33	N1	2.61216	0.203499
50	34	N1	2.62078	0.211781
50	35	N1	2.62422	0.214879
50	36	N1	2.63169	0.222017
50	37	N1	2.6341	0.224079
50	38	N1	2.64517	0.234807
50	39	N1	2.6456	0.234905
50	40	N1	2.64947	0.238427
51	1	N1	2.46504	-0.00136343
51	2	N1	2.4652	-0.00131485
51	3	N1	2.47083	0.00420733
51	4	N1	2.46826	0.00151815
51	5	N1	2.46585	-0.000996282
51	6	N1	2.46662	-0.000344272
51	7	N1	2.46154	-0.00553018
51	8	N1	2.46699	-0.000197297
51	9	N1	2.46675	-0.0005414
51	10	N1	2.47026	0.00285433
51	11	N1	2.46919	0.00167672
51	12	N1	2.46475	-0.00288072
51	13	N1	2.46894	0.00120428
51	14	N1	2.46519	-0.00266341
51	15	N1	2.46211	-0.00584922
51	16	N1	2.4645	-0.00357454
51	17	N1	2.46808	-0.000101797
51	18	N1	2.46979	0.00149101
51	19	N1	2.46709	-0.00131738
51	20	N1	2.47509	0.00656777
51	21	N1	2.46962	0.000986802
51	22	N1	2.47049	0.00175206
51	23	N1	2.47664	0.00778494
51	24	N1	2.47039	0.00142172
51	25	N1	2.46746	-0.00161293
51	26	N1	2.46795	-0.00123391
51	27	N1	2.47233	0.00302942
51	28	N1	2.46805	-0.00136207
51	29	N1	2.46726	-0.00225931
51	30	N1	2.46666	-0.00297606
51	31	N1	2.46869	-0.00105375
51	32	N1	2.47518	0.00532745
51	33	N1	2.48021	0.0102433
51	34	N1	2.48963	0.0195459
51	35	N1	2.49768	0.0274861
51	36	N1	2.51485	0.0445485
51	37	N1	2.5253	0.0548836
51	38	N1	2.53771	0.0671888
51	39	N1	2.54148	0.0708459
51	40	N1	2.55775	0.0870065
52	1	N1	2.5717	0.000229407
52	2	N1	2.56775	-0.00391156
52	3	N1	2.56897	-0.00289052
52	4	N1	2.57204	-2.05502e-05
52	5	N1	2.57806	0.00581058
52	6	N1	2.57479	0.00234124
52	7	N1	2.56969	-0.00295725
52	8	N1	2.57345	0.000608193
52	9	N1	2.57413	0.00109589
52	10	N1	2.57724	0.00400567
52	11	N1	2.57038	-0.00304614
52	12	N1	2.57651	0.00287821
52	13	N1	2.56675	-0.00707564
52	14	N1	2.57287	-0.00115057
52	15	N1	2.57713	0.00291602
52	16	N1	2.57116	-0.00325484
52	17	N1	2.57063	-0.00397998
52	18	N1	2.57293	-0.00187152
52	19	N1	2.57229	-0.00270872
52	20	N1	2.57621	0.00101336
52	21	N1	2.57819	0.00279257
52	22	N1	2.58108	0.00549398
52	23	N1	2.58494	0.00915622
52	24	N1	2.5951	0.0191129
52	25	N1	2.61577	0.0395942
52	26	N1	2.63376	0.0573856
52	27	N1	2.65232	0.0757482
52	28	N1	2.67795	0.101178
52	29	N1	2.69894	0.121974
52	30	N1	2.71672	0.139561
52	31	N1	2.73268	0.155325
52	32	N1	2.74756	0.170005
52	33	N1	2.76313	0.185376
52	34	N1	2.77867	0.200724
52	35	N1	2.78516	0.207022
52	36	N1	2.79373	0.215391
52	37	N1	2.80825	0.229714
52	38	N1	2.81386	0.235125
52	39	N1	2.81458	0.235648
52	40	N1	2.82192	0.242791
61	1	N1	2.3738	-0.000462908
61	2	N1	2.38019	0.0055262
61	3	N1	2.37621	0.00114194
61	4	N1	2.37802	0.00253863
61	5	N1	2.3789	0.00302098
61	6	N1	2.37536	-0.000925059
61	7	N1	2.37776	0.00106576
61	8	N1	2.37808	0.000976624
61	9	N1	2.3739	-0.00360671
61	10	N1	2.37597	-0.00194085
61	11	N1	2.37794	-0.000378461
61	12	N1	2.37535	-0.00337464
61	13	N1	2.37798	-0.00114778
61	14	N1	2.37699	-0.00254512
61	15	N1	2.38098	0.0010443
61	16	N1	2.38259	0.00224357
61	17	N1	2.37763	-0.00312487
61	18	N1	2.37824	-0.00291289
61	19	N1	2.38347	0.00190486
61	20	N1	2.38191	-5.92014e-05
61	21	N1	2.38845	0.00607891
61	22	N1	2.38883	0.006052
61	23	N1	2.39919	0.0160084
61	24	N1	2.41565	0.0320595
61	25	N1	2.43115	0.0471585
61	26	N1	2.45717	0.0727712
61	27	N1	2.47543	0.0906257
61	28	N1	2.4933	0.108089
61	29	N1	2.50735	0.12173
61	30	N1	2.52869	0.142668
61	31	N1	2.54271	0.15628
61	32	N1	2.55499	0.168153
61	33	N1	2.56583	0.178594
61	34	N1	2.57559	0.187946
61	35	N1	2.58619	0.198142
61	36	N1	2.59368	0.205225
61	37	N1	2.59415	0.205293
61	38	N1	2.61084	0.221573
61	39	N1	2.6109	0.221225
61	40	N1	2.61244	0.222359
62	1	N1	2.38643	-0.00174543
62	2	N1	2.38668	-0.00205503
62	3	N1	2.3884	-0.000884515
62	4	N1	2.39226	0.00242175
62	5	N1	2.38938	-0.00101399
62	6	N1	2.39212	0.00116742
62	7	N1	2.39358	0.00207662
62	8	N1	2.39222	0.00015651
62	9	N1	2.39416	0.00154541
62	10	N1	2.39143	-0.00174131
62	11	N1	2.38845	-0.00527599
62	12	N1	2.39155	-0.00272218
62	13	N1	2.39536	0.000533777
62	14	N1	2.39326	-0.00212185
62	15	N1	2.39813	0.00219054
62	16	N1	2.39949	0.00299412
62	17	N1	2.39772	0.000673705
62	18	N1	2.40967	0.0120674
62	19	N1	2.41842	0.0202688
62	20	N1	2.43195	0.0332413
62	21	N1	2.45668	0.0574206
62	22	N1	2.47109	0.07127
62	23	N1	2.49242	0.0920497
62	24	N1	2.51842	0.117499
62	25	N1	2.53139	0.129905
62	26	N1	2.5524	0.150368
62	27	N1	2.57151	0.168926
62	28	N1	2.58627	0.183124
62	29	N1	2.59206	0.188367
62	30	N1	2.60479	0.200535
62	31	N1	2.61217	0.207363
62	32	N1	2.61957	0.21421
62	33	N1	2.62249	0.216573
62	34	N1	2.62899	0.222522
62	35	N1	2.63082	0.223795
62	36	N1	2.6352	0.22762
62	37	N1	2.64366	0.235527
62	38	N1	2.64828	0.239591
62	39	N1	2.65294	0.243703
62	40	N1	2.65587	0.246078
63	1	N1	2.72245	-0.00248519
63	2	N1	2.72881	0.00325292
63	3	N1	2.71974	-0.00645086
63	4	N1	2.7256	-0.00121796
63	5	N1	2.72897	0.00152918
63	6	N1	2.72742	-0.000643912
63	7	N1	2.72418	-0.00451574
63	8	N1	2.73235	0.0030334
63	9	N1	2.73254	0.00259527
63	10	N1	2.73303	0.00246399
63	11	N1	2.73273	0.00153544
63	12	N1	2.74044	0.00861298
63	13	N1	2.73308	0.000631772
63	14	N1	2.73603	0.00294929
63	15	N1	2.73332	-0.000378706
63	16	N1	2.73229	-0.00203587
63	17	N1	2.72702	-0.00793521
63	18	N1	2.74264	0.00705736
63	19	N1	2.73659	0.000384111
63	20	N1	2.73897	0.002133
63	21	N1	2.72433	-0.013125
63	22	N1	2.7435	0.0054112
63	23	N1	2.73029	-0.00842295
63	24	N1	2.74256	0.00322245
63	25	N1	2.74313	0.00316675
63	26	N1	2.74945	0.00886171
63	27	N1	2.75914	0.0179193
63	28	N1	2.77635	0.0345019
63	29	N1	2.7934	0.0509262
63	30	N1	2.82103	0.0779334
63	31	N1	2.84677	0.103049
63	32	N1	2.86425	0.119902
63	33	N1	2.88451	0.139534
63	34	N1	2.89024	0.144637
63	35	N1	2.91673	0.170505
63	36	N1	2.92393	0.17708
63	37	N1	2.93613	0.188648
63	38	N1	2.95163	0.203529
63	39	N1	2.948	0.199265
63	40	N1	2.95853	0.209177
64	1	N1	2.6586	-0.00183068
64	2	N1	2.65981	-0.000665246
64	3	N1	2.65821	-0.00229908
64	4	N1	2.66031	-0.000238855
64	5	N1	2.6631	0.00251207
64	6	N1	2.66414	0.00350894
64	7	N1	2.66098	0.000312277
64	8	N1	2.66264	0.00193572
64	9	N1	2.66014	-0.000605775
64	10	N1	2.66113	0.000339603
64	11	N1	2.66159	0.00076356
64	12	N1	2.65846	-0.00240712
64	13	N1	2.6611	0.000192884
64	14	N1	2.65912	-0.00182313
64	15	N1	2.66298	0.00199924
64	16	N1	2.66242	0.00139657
64	17	N1	2.65834	-0.00272826
64	18	N1	2.65757	-0.00353097
64	19	N1	2.66004	-0.00109881
64	20	N1	2.66041	-0.000772846
64	21	N1	2.66243	0.00120298
64	22	N1	2.65901	-0.00225261
64	23	N1	2.66465	0.00335099
64	24	N1	2.65603	-0.00531595
64	25	N1	2.65607	-0.00531543
64	26	N1	2.6636	0.00217764
64	27	N1	2.66434	0.00287792
64	28	N1	2.6608	-0.000697114
64	29	N1	2.66805	0.00651557
64	30	N1	2.66919	0.00760973
64	31	N1	2.68195	0.0203292
64	32	N1	2.70074	0.0390806
64	33	N1	2.70756	0.0458663
64	34	N1	2.7383	0.0765591
64	35	N1	2.758	0.0962235
64	36	N1	2.76766	0.105843
64	37	N1	2.776	0.114148
64	38	N1	2.7955	0.133607
64	39	N1	2.80126	0.139322
64	40	N1	2.81419	0.152218
73	1	N1	2.21379	0.0698991
73	2	N1	2.20986	0.0585555
73	3	N1	2.21621	0.0574989
73	4	N1	2.2181	0.0519782
73	5	N1	2.21665	0.0431111
73	6	N1	2.21744	0.0364912
73	7	N1	2.21937	0.031001
73	8	N1	2.21612	0.020346
73	9	N1	2.21845	0.0152589
73	10	N1	2.2234	0.0127981
73	11	N1	2.22122	0.00320707
73	12	N1	2.21346	-0.0119706
73	13	N1	2.22418	-0.0086655
73	14	N1	2.21776	-0.0224984
73	15	N1	2.21785	-0.0298154
73	16	N1	2.22585	-0.0292341
73	17	N1	2.22579	-0.0367046
73	18	N1	2.22248	-0.0474321
73	19	N1	2.22284	-0.0544799
73	20	N1	2.2335	-0.0512352
73	21	N1	2.23294	-0.0592092
73	22	N1	2.24034	-0.0592229
73	23	N1	2.2614	-0.0455786
73	24	N1	2.27727	-0.0371189
73	25	N1	2.29152	-0.0302762
73	26	N1	2.30703	-0.022188
73	27	N1	2.33235	-0.00427554
73	28	N1	2.34366	-0.000379438
73	29	N1	2.36856	0.0171101
73	30	N1	2.38128	0.0224191
73	31	N1	2.39053	0.0242562
73	32	N1	2.4036	0.0299042
73	33	N1	2.40969	0.0285896
73	34	N1	2.41912	0.0306056
73	35	N1	2.43247	0.0365373
73	36	N1	2.42717	0.0238309
73	37	N1	2.43565	0.0248895
73	38	N1	2.44123	0.0230605
73	39	N1	2.44297	0.0173912
73	40	N1	2.44786	0.0148605
74	1	N1	2.80443	0.000939325
74	2	N1	2.81223	0.00754945
74	3	N1	2.80833	0.00246896
74	4	N1	2.80791	0.000868666
74	5	N1	2.80623	-0.00199858
74	6	N1	2.81088	0.00147443
74	7	N1	2.81383	0.00323775
74	8	N1	2.8072	-0.00457598
74	9	N1	2.81399	0.00103136
74	10	N1	2.82023	0.00609129
74	11	N1	2.80482	-0.0105101
74	12	N1	2.80719	-0.0093149
74	13	N1	2.81796	0.000268307
74	14	N1	2.82534	0.00646668
74	15	N1	2.82455	0.00449207
74	16	N1	2.83393	0.012691
74	17	N1	2.83843	0.0160062
74	18	N1	2.86398	0.0403716
74	19	N1	2.87954	0.0547463
74	20	N1	2.90268	0.0767042
74	21	N1	2.92792	0.100764
74	22	N1	2.94018	0.111836
74	23	N1	2.96082	0.131294
74	24	N1	2.97652	0.145811
74	25	N1	2.99307	0.161178
74	26	N1	3.00416	0.171083
74	27	N1	3.01953	0.185274
74	28	N1	3.02354	0.188093
74	29	N1	3.03665	0.200022
74	30	N1	3.0486	0.210795
74	31	N1	3.04901	0.21002
74	32	N1	3.0564	0.216229
74	33	N1	3.05377	0.212407
74	34	N1	3.06258	0.220037
74	35	N1	3.06574	0.222019
74	36	N1	3.06732	0.222409
74	37	N1	3.07171	0.225618
74	38	N1	3.08121	0.233937
74	39	N1	3.08367	0.235215
74	40	N1	3.08656	0.236916
75	1	N1	2.56692	0.00256843
75	2	N1	2.56672	0.00220176
75	3	N1	2.56328	-0.0014074
75	4	N1	2.5637	-0.00115442
75	5	N1	2.56447	-0.000552638
75	6	N1	2.56744	0.00224522
75	7	N1	2.56746	0.00210076
75	8	N1	2.56593	0.000405377
75	9	N1	2.56002	-0.00567476
75	10	N1	2.56534	-0.00051727
75	11	N1	2.5689	0.0028702
75	12	N1	2.57263	0.0064329
75	13	N1	2.56362	-0.00274333
75	14	N1	2.56851	0.00197856
75	15	N1	2.56351	-0.00318414
75	16	N1	2.56462	-0.00224451
75	17	N1	2.57266	0.00562975
75	18	N1	2.56407	-0.00312949
75	19	N1	2.56506	-0.00231003
75	20	N1	2.56679	-0.000744079
75	21	N1	2.56815	0.000443977
75	22	N1	2.5713	0.00342923
75	23	N1	2.56586	-0.00217621
75	24	N1	2.57029	0.00208792
75	25	N1	2.56729	-0.00108279
75	26	N1	2.56862	8.09482e-05
75	27	N1	2.56792	-0.000783779
75	28	N1	2.57361	0.00473897
75	29	N1	2.58378	0.014738
75	30	N1	2.58789	0.0186817
75	31	N1	2.60764	0.0382671
75	32	N1	2.62581	0.0562641
75	33	N1	2.64164	0.0719316
75	34	N1	2.66632	0.0964425
75	35	N1	2.6845	0.114451
75	36	N1	2.69931	0.129102
75	37	N1	2.7135	0.143118
75	38	N1	2.72807	0.157523
75	39	N1	2.7382	0.167483
75	40	N1	2.74213	0.171247
76	1	N1	2.74761	0.00175477
76	2	N1	2.74705	0.000858621
76	3	N1	2.74436	-0.00216612
76	4	N1	2.74608	-0.000789902
76	5	N1	2.75337	0.00617032
76	6	N1	2.74004	-0.00749743
76	7	N1	2.7592	0.0113289
76	8	N1	2.74279	-0.00541613
76	9	N1	2.7431	-0.00544562
76	10	N1	2.75144	0.00255458
76	11	N1	2.75227	0.00305676
76	12	N1	2.74892	-0.00063627
76	13	N1	2.74837	-0.00152049
76	14	N1	2.75059	0.000361415
76	15	N1	2.75623	0.00566964
76	16	N1	2.76557	0.0146764
76	17	N1	2.77806	0.026823
76	18	N1	2.78816	0.0365963
76	19	N1	2.80756	0.0556534
76	20	N1	2.8305	0.0782596
76	21	N1	2.8593	0.106724
76	22	N1	2.88005	0.12714
76	23	N1	2.89782	0.144573
76	24	N1	2.92227	0.168684
76	25	N1	2.94166	0.187737
76	26	N1	2.95688	0.202627
76	27	N1	2.97088	0.216285
76	28	N1	2.98609	0.231168
76	29	N1	2.99541	0.240146
76	30	N1	3.00125	0.245648
76	31	N1	3.01367	0.257738
76	32	N1	3.01963	0.263359
76	33	N1	3.02244	0.265829
76	34	N1	3.02692	0.269978
76	35	N1	3.03455	0.277269
76	36	N1	3.04182	0.284205
76	37	N1	3.04468	0.286733
76	38	N1	3.05276	0.294472
76	39	N1	3.04689	0.288269
76	40	N1	3.05491	0.295955
77	1	N1	3.07963	0.000718951
77	2	N1	3.0813	0.00150772
77	3	N1	3.07557	-0.00511118
77	4	N1	3.08384	0.00227963
77	5	N1	3.08685	0.00440449
77	6	N1	3.0886	0.00526788
77	7	N1	3.08586	0.00163636
77	8	N1	3.08266	-0.00244624
77	9	N1	3.08216	-0.00383376
77	10	N1	3.08118	-0.00570074
77	11	N1	3.08338	-0.0043834
77	12	N1	3.09075	0.00210118
77	13	N1	3.09532	0.00578578
77	14	N1	3.09674	0.00631967
77	15	N1	3.11318	0.0218785
77	16	N1	3.1277	0.0355142
77	17	N1	3.16232	0.0692445
77	18	N1	3.19053	0.0965712
77	19	N1	3.21345	0.118609
77	20	N1	3.24326	0.147527
77	21	N1	3.25641	0.159793
77	22	N1	3.27532	0.177816
77	23	N1	3.29834	0.199949
77	24	N1	3.30413	0.204854
77	25	N1	3.32126	0.221106
77	26	N1	3.33535	0.234311
77	27	N1	3.34205	0.240125
77	28	N1	3.34699	0.244173
77	29	N1	3.35254	0.248839
77	30	N1	3.36674	0.262159
77	31	N1	3.37093	0.26546
77	32	N1	3.37965	0.273292
77	33	N1	3.36867	0.261434
77	34	N1	3.37346	0.265332
77	35	N1	3.3722	0.263189
77	36	N1	3.37541	0.265508
77	37	N1	3.37419	0.263409
77	38	N1	3.3876	0.275933
77	39	N1	3.38049	0.267933
77	40	N1	3.3793	0.265861
85	1	N1	3.64554	0.0360214
85	2	N1	3.65488	0.0385206
85	3	N1	3.66885	0.0456565
85	4	N1	3.6663	0.0362705
85	5	N1	3.67233	0.0354725
85	6	N1	3.68242	0.0387239
85	7	N1	3.68358	0.0330484
85	8	N1	3.68624	0.0288735
85	9	N1	3.67699	0.0127948
85	10	N1	3.66827	-0.00276435
85	11	N1	3.6794	0.00153582
85	12	N1	3.68323	-0.0014737
85	13	N1	3.67133	-0.0202048
85	14	N1	3.67995	-0.0184233
85	15	N1	3.67899	-0.0262157
85	16	N1	3.68859	-0.0234512
85	17	N1	3.68052	-0.0383485
85	18	N1	3.68893	-0.0367775
85	19	N1	3.69333	-0.0392105
85	20	N1	3.68337	-0.0560047
85	21	N1	3.69766	-0.0485552
85	22	N1	3.69535	-0.0576962
85	23	N1	3.72491	-0.0349717
85	24	N1	3.73656	-0.0301509
85	25	N1	3.74863	-0.0249187
85	26	N1	3.77186	-0.00852788
85	27	N1	3.7839	-0.00331505
85	28	N1	3.80616	0.0121114
85	29	N1	3.81823	0.0173416
85	30	N1	3.81884	0.0111223
85	31	N1	3.83485	0.0202919
85	32	N1	3.85052	0.0291335
85	33	N1	3.85509	0.0268647
85	34	N1	3.8611	0.026037
85	35	N1	3.87604	0.0341482
85	36	N1	3.87479	0.026064
85	37	N1	3.87047	0.0149061
85	38	N1	3.88174	0.0193452
85	39	N1	3.8705	0.00126812
85	40	N1	3.88645	0.0103882
86	1	N1	2.38648	-0.00332528
86	2	N1	2.38721	-0.00303457
86	3	N1	2.39544	0.00475751
86	4	N1	2.39291	0.00178808
86	5	N1	2.38991	-0.00164197
86	6	N1	2.39411	0.0021163
86	7	N1	2.39555	0.00311559
86	8	N1	2.38892	-0.003947
86	9	N1	2.38861	-0.00469866
86	10	N1	2.39463	0.000884707
86	11	N1	2.3959	0.00171114
86	12	N1	2.39197	-0.00265017
86	13	N1	2.39141	-0.00365336
86	14	N1	2.39609	0.000586043
86	15	N1	2.39642	0.000483363
86	16	N1	2.39044	-0.00593503
86	17	N1	2.39478	-0.00203466
86	18	N1	2.40257	0.00531467
86	19	N1	2.39704	-0.000648812
86	20	N1	2.39128	-0.00685334
86	21	N1	2.4017	0.00313004
86	22	N1	2.40718	0.00817553
86	23	N1	2.41179	0.0123439
86	24	N1	2.42613	0.0262507
86	25	N1	2.4465	0.0461823
86	26	N1	2.46598	0.0652263
86	27	N1	2.48673	0.0855349
86	28	N1	2.50773	0.106094
86	29	N1	2.52343	0.121359
86	30	N1	2.54247	0.139962
86	31	N1	2.55424	0.151293
86	32	N1	2.57585	0.172461
86	33	N1	2.5793	0.175474
86	34	N1	2.59395	0.189687
86	35	N1	2.60164	0.196943
86	36	N1	2.61313	0.20799
86	37	N1	2.61869	0.213109
86	38	N1	2.62359	0.217571
86	39	N1	2.62767	0.221214
86	40	N1	2.63361	0.226722
87	1	N1	2.61832	-0.0032616
87	2	N1	2.61761	-0.00443369
87	3	N1	2.62361	0.00110476
87	4	N1	2.62792	0.00495591
87	5	N1	2.6197	-0.00372636
87	6	N1	2.62428	0.000392543
87	7	N1	2.62389	-0.000449333
87	8	N1	2.62545	0.000642842
87	9	N1	2.63263	0.00736408
87	10	N1	2.6247	-0.0010266
87	11	N1	2.62301	-0.00316738
87	12	N1	2.62545	-0.00119425
87	13	N1	2.62794	0.000842061
87	14	N1	2.6252	-0.00235539
87	15	N1	2.62573	-0.00229032
87	16	N1	2.62554	-0.00293789
87	17	N1	2.62723	-0.00170481
87	18	N1	2.62744	-0.00195421
87	19	N1	2.63005	0.000192252
87	20	N1	2.63103	0.000711508
87	21	N1	2.62831	-0.00246472
87	22	N1	2.63461	0.00337079
87	23	N1	2.63206	0.000365265
87	24	N1	2.6305	-0.00165321
87	25	N1	2.63053	-0.00208143
87	26	N1	2.63397	0.000895687
87	27	N1	2.63465	0.00111716
87	28	N1	2.63904	0.00505104
87	29	N1	2.63927	0.00481499
87	30	N1	2.65986	0.0249528
87	31	N1	2.67259	0.0372232
87	32	N1	2.69394	0.0581101
87	33	N1	2.71387	0.0775822
87	34	N1	2.73357	0.0968259
87	35	N1	2.7511	0.113895
87	36	N1	2.76097	0.123302
87	37	N1	2.77492	0.136795
87	38	N1	2.79237	0.153785
87	39	N1	2.80071	0.161665
87	40	N1	2.81019	0.170688
88	1	N1	2.7269	-0.00465221
88	2	N1	2.73371	0.00134504
88	3	N1	2.72851	-0.00467137
88	4	N1	2.7384	0.0044084
88	5	N1	2.73076	-0.00404323
88	6	N1	2.73921	0.00359435
88	7	N1	2.74149	0.00505163
88	8	N1	2.73749	0.000243045
88	9	N1	2.73852	0.000460557
88	10	N1	2.73409	-0.00478315
88	11	N1	2.74168	0.00198849
88	12	N1	2.74236	0.00185601
88	13	N1	2.74209	0.000771516
88	14	N1	2.7381	-0.00402921
88	15	N1	2.74044	-0.00250707
88	16	N1	2.73772	-0.00604083
88	17	N1	2.74529	0.000711256
88	18	N1	2.75238	0.00698961
88	19	N1	2.75225	0.00604674
88	20	N1	2.76979	0.0227716
88	21	N1	2.78913	0.0412973
88	22	N1	2.80383	0.0551838
88	23	N1	2.82606	0.076596
88	24	N1	2.85894	0.10867
88	25	N1	2.87632	0.12523
88	26	N1	2.89841	0.146505
88	27	N1	2.9164	0.163682
88	28	N1	2.93365	0.180121
88	29	N1	2.94359	0.189246
88	30	N1	2.959	0.203845
88	31	N1	2.96939	0.213419
88	32	N1	2.98177	0.22498
88	33	N1	2.97756	0.219962
88	34	N1	2.99482	0.236408
88	35	N1	3.00007	0.240844
88	36	N1	2.9999	0.239855
88	37	N1	2.99407	0.233215
88	38	N1	3.01342	0.251749
88	39	N1	3.0081	0.245618
88	40	N1	3.01911	0.255813
89	1	N1	3.06292	0.016868
89	2	N1	3.06401	0.0177744
89	3	N1	3.05904	0.0126266
89	4	N1	3.05249	0.00588518
89	5	N1	3.05941	0.0126244
89	6	N1	3.04949	0.00251633
89	7	N1	3.04077	-0.006388
89	8	N1	3.03958	-0.00775926
89	9	N1	3.05277	0.0052435
89	10	N1	3.05669	0.00897702
89	11	N1	3.06109	0.0131955
89	12	N1	3.05282	0.00474462
89	13	N1	3.05606	0.0077996
89	14	N1	3.0459	-0.00254121
89	15	N1	3.04497	-0.00366213
89	16	N1	3.03274	-0.0160757
89	17	N1	3.02972	-0.0192814
89	18	N1	3.04218	-0.00700081
89	19	N1	3.04106	-0.0083077
89	20	N1	3.04429	-0.00526201
89	21	N1	3.0461	-0.0036385
89	22	N1	3.04512	-0.00480067
89	23	N1	3.04791	-0.00219868
89	24	N1	3.04498	-0.0053123
89	25	N1	3.04853	-0.00194547
89	26	N1	3.0371	-0.0135594
89	27	N1	3.04018	-0.0106647
89	28	N1	3.04874	-0.00228771
89	29	N1	3.05799	0.00677899
89	30	N1	3.05107	-0.000331001
89	31	N1	3.05351	0.00193005
89	32	N1	3.05404	0.0022785
89	33	N1	3.04941	-0.0025391
89	34	N1	3.05169	-0.000448048
89	35	N1	3.05929	0.00697619
89	36	N1	3.05731	0.00481147
89	37	N1	3.04703	-0.00565641
89	38	N1	3.07438	0.0215075
89	39	N1	3.06482	0.0117648
89	40	N1	3.07628	0.02304

## Sheet: PCR_Result_Ct_Values
Well Position	Sample Name	Target Name	CT	Automatic Ct Threshold	Ct Threshold	Automatic Baseline	Baseline Start	Baseline End	Comments	EXPFAIL	THOLDFAIL		Block Type	Fast 96-Well Block (0.1mL)
A1	1	N1	28.5987	TRUE	0.04	TRUE	1	40		N	Y		Chemistry	TAQMAN
A2	9	N1	24.964	TRUE	0.04	TRUE	1	40		N	Y		Date Created	2021-04-01 18:28:22 PM IST
A3	17	N1	25.293	TRUE	0.04	TRUE	1	40		N	Y		Date Modified	2021-04-01 20:42:11 PM IST
A4	25	N1	28.0229	TRUE	0.04	TRUE	1	40		N	Y		Experiment File Name	D:\DR SHAILENDRA MANI\DR MANI_SUDIPTA_N1_01-04-2021.eds
A5	33	N1	18.1525	TRUE	0.04	TRUE	1	40		N	Y		Experiment Name	DR MANI_SUDIPTA_N1_01-04-2021
B1	2	N1	25.7913	TRUE	0.04	TRUE	1	40		N	Y		Experiment Run Start Time	2021-04-01 18:05:59 PM IST
B2	10	N1	24.4169	TRUE	0.04	TRUE	1	40		N	Y		Experiment Run Stop Time	2021-04-01 19:51:06 PM IST
B3	18	N1	23.0405	TRUE	0.04	TRUE	1	40		N	Y		Experiment Type	Comparative Cт (ΔΔCт)
B4	26	N1	26.1105	TRUE	0.04	TRUE	1	40		N	Y		Instrument Name	278861251
B5	34	N1	Undetermined	TRUE	0.04	TRUE	1	40		Y	Y		Instrument Serial Number	278861251
C1	3	N1	24.738	TRUE	0.04	TRUE	1	40		N	Y		Instrument Type	QuantStudio(TM) 6 Flex System
C2	11	N1	23.5969	TRUE	0.04	TRUE	1	40		N	Y		Passive Reference	ROX
C3	19	N1	Undetermined	TRUE	0.04	TRUE	1	40		Y	Y		Quantification Cycle Method	Ct
C4	27	N1	27.1342	TRUE	0.04	TRUE	1	40		N	Y		Signal Smoothing On	true
C5	35	N1	37.3309	TRUE	0.04	TRUE	1	40		N	Y		Stage/ Cycle where Analysis is performed	Stage 2, Step 2
D1	4	N1	25.3337	TRUE	0.04	TRUE	1	40		N	Y
D2	12	N1	23.9039	TRUE	0.04	TRUE	1	40		N	Y
D3	20	N1	34.8756	TRUE	0.04	TRUE	1	40		N	Y
D4	28	N1	31.3264	TRUE	0.04	TRUE	1	40		N	Y
D5	36	N1	36.2688	TRUE	0.04	TRUE	1	40		N	Y
E1	5	N1	19.3404	TRUE	0.04	TRUE	1	40		N	Y
E2	13	N1	22.4434	TRUE	0.04	TRUE	1	40		N	Y
E3	21	N1	35.8	TRUE	0.04	TRUE	1	40		N	Y
E4	29	N1	25.1614	TRUE	0.04	TRUE	1	40		N	Y
F1	6	N1	24.5002	TRUE	0.04	TRUE	1	40		N	Y
F2	14	N1	20.2203	TRUE	0.04	TRUE	1	40		N	Y
F3	22	N1	28.3629	TRUE	0.04	TRUE	1	40		N	Y
F4	30	N1	32.3422	TRUE	0.04	TRUE	1	40		N	Y
G1	7	N1	Undetermined	TRUE	0.04	TRUE	1	40		Y	Y
G2	15	N1	18.184	TRUE	0.04	TRUE	1	40		N	Y
G3	23	N1	31.1912	TRUE	0.04	TRUE	1	40		N	Y
G4	31	N1	18.1114	TRUE	0.04	TRUE	1	40		N	Y
G5	POSITIVE CONTROL	N1	15.971	TRUE	0.04	TRUE	1	40		N	Y
H1	8	N1	Undetermined	TRUE	0.04	TRUE	1	40		Y	Y
H2	16	N1	24.7321	TRUE	0.04	TRUE	1	40		N	Y
H3	24	N1	31.0939	TRUE	0.04	TRUE	1	40		N	Y
H4	32	N1	21.0829	TRUE	0.04	TRUE	1	40		N	Y
H5	NTC	N1	Undetermined	TRUE	0.04	TRUE	1	40		Y	Y
